# Supplementary material for: Unsuccessful Coupling of Weakly Coordinating Anion–Based Mg Salts and Alkoxyalkylamine Solvents for Rechargeable Mg Battery Application: Trace Water‐Driven Interfacial Failure
Source: Adv Sci (Weinh). 2026 Jul 29:e76897. Online ahead of print. doi: 10.1002/advs.76897 (PMC13418276; doi:10.1002/advs.76897)
Supplement: Supplementary file 2 — Supporting File 2: advs76897‐sup‐0002‐SuppVideos.zip. [file ADVS-9999-e76897-s002.zip]

Archive with 3 entries (3 files):
- Video 1_ECCS_MgAl-G2-MOEA.wmv
- Video 2_ECCS_MgTfO-G2-MOEA.wmv
- Video S1_ECCS_MgAl-G2.wmv
